# Supplementary material for: Which Plants Used in Ethnomedicine Are Characterized? Phylogenetic Patterns in Traditional Use Related to Research Effort
Source: Front Plant Sci. 2018 Jun 20;9:834. doi: 10.3389/fpls.2018.00834 (PMC6019821; doi:10.3389/fpls.2018.00834)
Supplement: Supplementary file 3 [file Data_Sheet_1.ZIP]

Archive with 3 entries (2 files):
- Leguminosae Brazil generic.tre
- __MACOSX/
- __MACOSX/._Leguminosae Brazil generic.tre
