# Supplementary material for: Which Plants Used in Ethnomedicine Are Characterized? Phylogenetic Patterns in Traditional Use Related to Research Effort
Source: Front Plant Sci. 2018 Jun 20;9:834. doi: 10.3389/fpls.2018.00834 (PMC6019821; doi:10.3389/fpls.2018.00834)
Supplement: Supplementary file 3 [file Data_Sheet_1.ZIP › Leguminosae Brazil generic.tre]

((Bauhinia:0.4750694351,(Phanera:0.1353817367,Schnella:0.1353817367)100:0.3396876983)100:0.5249305649,((((Martiodendron:0.22840216,(Apuleia:0.206063328,(Dialium:0.1663865318,Dicorynia:0.1663865318)100:0.03967679626)100:0.02233883197)99:0.1136392177,Poeppigia:0.3420413777)100:0.3834284147,(((((Trischidium:0.07727145258,Ateleia:0.07727145258)100:0.1081695764,((Bocoa:0.01130795096,Candolleodendron:0.01130795096)100:0.03614753343,Swartzia:0.04745548439)100:0.1379855446)96:0.025254576,((Lecointea:0.05546279685,((Zollernia:0.0455405023,(Exostyles:0.04544891057,Harleyodendron:0.04544891057)4:9.159173339e-05)21:0.0001361264561,Holocalyx:0.04567662876)21:0.009786168089)92:0.09159515565,(((((Indigofera:0.1242978826,((Clitoria:0.08567107618,Centrosema:0.08567107618)76:0.01712843729,((Platycyamus:0.09080031855,((Mucuna:0.05739091957,(Desmodium:0.01492345216,Alysicarpus:0.01492345216)100:0.0424674674)98:0.004859485004,((Cajanus:0.02372380907,(Eriosema:0.01708590519,Rhynchosia:0.01708590519)98:0.006637903874)100:0.03311300217,((Erythrina:0.03170303933,Psophocarpus:0.03170303933)100:0.02146155022,((Pachyrhizus:0.02568794821,((Teramnus:0.02353598118,Neonotonia:0.02353598118)47:0.002149532424,Pueraria:0.0256855136)7:2.434603051e-06)86:0.02010253649,(Lablab:0.01760070596,(((Vigna:1.420482484e-06,Sigmoidotropis:1.420482484e-06)100:0.01252148129,(((Condylostylis:0.008132279503,Ancistrotropis:0.008132279503)43:0.002466846703,Cochliasanthus:0.01059912621)21:0.001923186313,(Helicotropis:0.01218841526,(Dolichopsis:0.0111468354,(Mysanthus:0.00976487442,Macroptilium:0.00976487442)54:0.001381960975)69:0.001041579862)41:0.0003338972613)16:5.892577223e-07)37:0.001514618342,Phaseolus:0.01403752012)92:0.003563185838)100:0.02818977874)100:0.007374104857)99:0.003672221675)100:0.005413593339)100:0.02854991397)79:0.007258522948,(Abrus:0.0827034561,((Tephrosia:0.03479536444,(((Dahlstedtia:0.01569757081,Deguelia:0.01569757081)56:3.849783462e-06,Lonchocarpus:0.0157014206)88:0.00686585719,(Derris:0.01830422201,Millettia:0.01830422201)73:0.004263055771)63:0.01222808665)100:0.03958796134,(Canavalia:0.01640737758,(((Galactia:0.003659319321,(Collaea:0.002189260149,Camptosema:0.002189260149)97:0.001470059173)99:0.003836200357,(Cratylia:0.00166506188,Bionia:0.00166506188)98:0.005830457798)99:0.0074779125,(Dioclea:0.01184786464,(Cymbosema:0.006508704285,Cleobulia:0.006508704285)99:0.005339160351)99:0.003125567542)98:0.001433945401)100:0.0579759482)99:0.008320130329)98:0.01535538539)70:0.004740671981)99:0.02149836911)68:0.006075576607,(((Sesbania:0.09966666099,Ornithopus:0.09966666099)23:9.753615406e-06,(Coursetia:0.03935004386,Gliricidia:0.03935004386)100:0.06032637075)87:0.01071822932,(Melilotus:0.05136453638,(Trifolium:0.04998461278,(Lathyrus:0.02635557029,Vicia:0.02635557029)100:0.02362904248)60:0.001379923609)100:0.05903010755)100:0.01997881526)96:0.009107951939,((Adesmia:0.06977852735,((Nissolia:0.01792854306,Chaetocalyx:0.01792854306)100:0.04373642689,(Zornia:0.02459723801,Poiretia:0.02459723801)100:0.03706773194)98:0.008113557395)100:0.02825170413,(((Riedeliella:0.049611305,Discolobium:0.049611305)92:0.02291312033,(((Geoffroea:0.06095306353,(Fissicalyx:0.04544386972,(Arachis:0.02303926391,Stylosanthes:0.02303926391)100:0.02240460582)100:0.01550919381)82:0.006859474616,(Cranocarpus:0.06256886145,((Platypodium:0.0360137907,((Centrolobium:0.01756696017,Tipuana:0.01756696017)62:0.003305074358,(Paramachaerium:0.0129450848,(Etaballia:0.01017247622,Pterocarpus:0.01017247622)93:0.002772608572)93:0.007926949734)99:0.01514175617)64:0.004350449871,Grazielodendron:0.04036424057)48:0.02220462088)41:0.005243676702)47:0.001546374505,Platymiscium:0.06935891265)67:0.003165512677)84:0.01001936664,((Machaerium:0.04948213727,Aeschynomene:0.04948213727)99:0.004408415036,Dalbergia:0.0538905523)100:0.02865323967)99:0.0154864395)100:0.04145117966)72:0.002663245561,((((Poecilanthe:0.05852569691,(Cyclolobium:0.04877187656,(Harpalyce:0.03670167924,Tabaroa:0.03670167924)100:0.01207019732)90:0.009753820347)100:0.0460912356,((Sophora:0.08388311175,(Crotalaria:0.07953720706,((Ulex:0.03685049506,Lupinus:0.03685049506)100:0.005015803592,Sellocharis:0.04186629865)100:0.03767090842)96:0.004345904688)100:0.01856291277,((Diplotropis:0.02331408532,Guianodendron:0.02331408532)98:0.01610936642,(Bowdichia:0.01551106356,(Leptolobium:0.006835682416,Acosmium:0.006835682416)100:0.008675381143)100:0.02391238819)100:0.06302257277)64:0.002170907995)88:0.008778758944,((Clathrotropis:0.04503308181,Panurea:0.04503308181)100:0.02302845144,Ormosia:0.06806153325)98:0.04533415821)49:0.008930841982,(Aldinalatifolia:0.0738596528,(Andira:0.0113428436,Hymenolobium:0.0113428436)100:0.06251680919)62:0.04846688064)4:0.01981812326)8:0.004904384851,((Luetzelburgia:0.0192249505,Vatairea:0.0192249505)93:0.01432259757,(Vataireopsis:0.03209531422,Sweetia:0.03209531422)56:0.001452233839)100:0.1135014935)24:8.910951074e-06)97:0.06363765246)35:2.756722958e-05,(((Monopteryx:0.1818472675,(Taralea:0.1003674673,(Dipteryx:0.02215923482,Pterodon:0.02215923482)100:0.07820823252)100:0.08147980011)52:0.01403416795,((Petaladenium:0.1596329193,Dussia:0.1596329193)53:0.02785420673,(Amburana:0.1842130089,(Myrocarpus:0.07959401274,Myroxylon:0.07959401274)100:0.1046189961)47:0.003274117119)38:0.008394309428)43:0.004683541639,Alexa:0.200564977)66:0.01015819514)100:0.3268247251,(((((Moldenhawera:0.1936698808,Diptychandra:0.1936698808)45:0.01550829249,(((((((((Piptadenia:0.05501714784,Vachellia:0.05501714784)19:0.005365086463,(Anadenanthera:0.04393720562,Parkia:0.04393720562)64:0.01644502868)13:4.214495826e-06,(((Calliandra:0.05220567284,((Zapoteca:0.04164821743,Cojoba:0.04164821743)51:0.005723838652,((((Samanea:0.01863838388,(Abarema:0.01342174148,Chloroleucon:0.01342174148)51:0.005216642404)39:0.008182043447,((Inga:0.02161228906,Zygia:0.02161228906)83:0.005206637999,Albizia:0.02681892706)60:1.500267729e-06)18:2.597463523e-05,(Enterolobium:0.02226956357,Cedrelinga:0.02226956357)50:0.004576838396)51:0.006767512623,Pithecellobium:0.03361391458)60:0.0137581415)40:0.004833616755)82:0.004406188352,(Acacia:0.01140715888,Senegalia:0.01140715888)100:0.04520470231)59:0.00377348348,((Pseudopiptadenia:0.04252932533,(Pityrocarpa:0.04245237994,(Microlobius:0.005221142251,Mimosa:0.005221142251)100:0.03723123769)16:7.694538691e-05)26:0.003585617113,(Parapiptadenia:0.04607888074,Stryphnodendron:0.04607888074)14:3.60617011e-05)65:0.01427040223)17:1.104125624e-06)69:0.005580384893,Prosopis:0.06596683369)44:6.312105867e-05,(Leucaena:0.06223868806,Neptunia:0.06223868806)53:0.003791266685)51:0.0005040063667,Desmanthus:0.06653396111)98:0.03055624655,Plathymenia:0.09709020766)41:0.01006041619,Entada:0.1071506239)77:0.008042389735,Pentaclethra:0.1151930136)100:0.09398515969)39:0.01437267155,((Mora:0.1205540419,Dimorphandra:0.1205540419)99:0.07214912459,(((Campsiandra:0.1498529617,((Jacqueshuberia:0.07498616424,Tachigali:0.07498616424)59:0.01898378993,Arapatiella:0.09396995416)76:0.05588300752)46:0.01805552974,(Peltophorum:0.1287785191,((Delonix:0.08973101528,Parkinsonia:0.08973101528)82:0.02934582937,Schizolobium:0.1190768447)56:0.009701674428)85:0.03912997234)42:0.02457160949,Dinizia:0.1924801009)13:0.0002230656118)25:0.03084767831)58:0.04230107034,(((((Melanoxylon:0.1725894944,Recordoxylon:0.1725894944)23:0.01699534234,(Senna:0.1442655879,Cassia:0.1442655879)87:0.04531924887)15:0.01359144641,(Chamaecrista:0.1970302189,Batesia:0.1970302189)46:0.006146064254)17:0.007829334199,Vouacapoua:0.2110056174)58:0.04582303605,((Cenostigma:0.1590875002,((Caesalpinia:0.1321512607,(Haematoxylum:0.1197074435,Guilandina:0.1197074435)82:0.01244381724)82:0.02010495349,(Libidibia:0.1254068949,Pomaria:0.1254068949)66:0.0268493193)56:0.00683128598)99:0.09025433713,Pterogyne:0.2493418373)23:0.007486816058)41:0.009023261767)93:0.05234546193,Gleditsia:0.3181973771)100:0.2193505202)99:0.1879218951)95:0.1577156423,((Barnebydendron:0.2434026059,Goniorrhachis:0.2434026059)81:0.03088368082,((Brodriguesia:0.1743575372,((Crudia:0.1357250934,(Cynometra:0.122258705,((Macrolobium:0.0595109187,Heterostemon:0.0595109187)91:0.026161272,(Paloue:0.05904781152,(Brownea:0.04302640653,(Browneopsis:0.03525623516,Elizabetha:0.03525623516)53:0.007770171372)85:0.01602140498)85:0.02662437919)82:0.0365865143)42:0.01346638841)53:0.01267289726,(Dicymbe:0.1483939338,Tamarindus:0.1483939338)28:4.056871944e-06)80:0.02595954648)99:0.07664000054,((Copaifera:0.1821760376,Eperua:0.1821760376)77:0.04263886656,(Peltogyne:0.1406561127,(Hymenaea:0.0745577398,Guibourtia:0.0745577398)96:0.06609837286)100:0.08415879148)78:0.02618263356)84:0.02328874902)100:0.6088991479)86:0.1168145654);
